# Supplementary material for: In Vivo Absorption of Iron Complexes of Chondroitin Sulfates with Different Molecular Weights and Their Anti-Inflammation and Metabolism Regulation Effects on LPS-Induced Macrophages
Source: Foods. 2025 Sep 27;14(19):3356. doi: 10.3390/foods14193356 (PMC12524291; doi:10.3390/foods14193356)
Supplement: Supplementary file 1 [file foods-14-03356-s001.zip]

Archive with 1 entries (1 files):
- foods-3844408-supplementary.pdf
